# Supplementary material for: Identification of several high-risk HPV inhibitors and drug targets with a novel high-throughput screening assay
Source: PLoS Pathog. 2017 Feb 9;13(2):e1006168. doi: 10.1371/journal.ppat.1006168 (PMC5300127; doi:10.1371/journal.ppat.1006168)
Supplement: S2 Table — (XLSX) [file ppat.1006168.s011.xlsx]

## Sheet: Sheet1
Cell cycle profile of U2OS cells when expression Tdp1, PARP1 or Tdp2 is redued by shRNA-s
	G1		S		G2/M
	Average	STDEV	Average	STDEV	Average	STDEV
sh_Tdp1	23.35	3.18198	40.45	5.58614	33.55	4.45477
sh_PARP1	21.35	2.47487	40.7	6.78823	36.45	6.85894
sh_Tdp2-1	14.7	1.13137	28.95	1.76777	54.9	0.989949
sh_Tdp2-2	41.8	1.41421	30.3	0.565685	21.95	3.88909
Mock (empty vector)	24.15	0.0707107	35.95	4.73762	40.6	4.24264
Average and standard deviation from two independent experiments
